# Supplementary material for: Spatial and temporal variability and distribution of emerging contaminants in South African freshwater and wastewater
Source: Sci Rep. 2026 Feb 13;16:8988. doi: 10.1038/s41598-025-33703-2 (PMC12993080; doi:10.1038/s41598-025-33703-2)
Supplement: Supplementary file 1 — Supplementary Material 1 [file 41598_2025_33703_MOESM1_ESM.xlsx]

## Sheet: Raw 
		River in SUMMER
		ECs	Dec	Jan	Feb	Range	Mean	Std Dev		Dec	Dec	Jan	Feb	Range	Mean	Std Dev				ECs	Suumer	Autumn	Winter	Spring	Range	Mean	Std Dev				ECs	Raw	Mamelodi R	Baviaans River	MWWTW	Range
		ACT	0	32	14.5	0-32	15.5	16.0234		0	0	32	14.5	0-32	15.5	16.0234				ACT	15.5	50.4	4.8	0	0-32	17.675	22.7584				ACT	0±0	3227.75 ± 113.491	186.75 ± 3.889	0	0-3228
		TMD	432	157	303.25	157-432	297.417	137.593		432	432	157	303.25	157-432	297.417	137.593				TMD	297.4	80.2	129.1	251	157-432	189.425	101.685				TMD	268.25 ± 37.83	130.5 ± 5.657	305.5 ± 1.414	481 ± 11.314	131-481
		COD	0	43	0	0-14	14.3333	24.8261		0	0	43	0	0-14	14.3333	24.8261				COD	14.3	92.3	0	0	0-14	26.65	44.2828				COD	0±0	0	0	0	0
		SMX	111	97	82	82-111	96.6667	14.5029		111	111	97	82	82-111	96.6667	14.5029				SMX	96.7	96.6	94.8	143	82-111	107.775	23.4996				SMX	91.75 ± 3.182	220 ± 9.899	153.75 ± 1.061	84.5 ± 0.707	85-220
		TMP	53	27	26.5	27-53	35.5	15.1575		53	53	27	26.5	27-53	35.5	15.1575				TMP	35.5	52.8	67.8	80	27-53	59.025	19.2278				TMP	40.25 ± 6.01	149.25 ± 0.354	218.75 ± 27.224	104 ± 6.364	40-219
		VFX	50	13	27	13-50	30	18.6815		50	50	13	27	13-50	30	18.6815				VFX	30	6.1	14	36	13-50	21.525	13.8553				VFX	26.5 ± 3.536	23±1.0	14 ± 0.707	149.25 ± 3.182	0-149
		CBZ	115	134	139.25	115-139	129.417	12.7582		115	115	134	139.25	115-139	129.417	12.7582				CBZ	129.4	91.5	127.8	143	115-139	122.925	22.032				CBZ	131.5 ± 2.121	64.25 ± 1.061	108 ± 7.071	237.75 ± 7.425	64-238
		CTZ	45	28	24.75	25-45	32.5833	10.8752		45	45	28	24.75	25-45	32.5833	10.8752				CTZ	32.6	18.2	23	61	25-45	33.7	19.1593				CTZ	55.25 ± 1.768	14.25 ± 1.061	36 ± 0.707	195.25 ± 2.475	14-195
		NAP	22	24	23.5	22-24	23.1667	1.04083		22	22	24	23.5	22-24	23.1667	1.04083				NAP	23.2	31.3	15.3	33	22-24	25.7	8.14576				NAP	20.5 ± 0.707	67.75 ± 2.475	90.75 ± 2.475	84.75 ± 4.596	21-91
		1.7 DXN	175	78	35.75	36-175	96.25	71.3963		175	175	78	35.75	36-175	96.25	71.3963				1.7 DXN	96.3	591.8	573.9	351	36-175	403.25	232.107				1.7 DXN	248.75 ± 19.445	663.25 ± 49.851	717 ± 36.77	218.25 ± 5.303	218-717
		DCF	0	14	11.25	0-14	8.41667	7.4176		0	0	14	11.25	0-14	8.41667	7.4176				DCF	8.4	12.3	0	0	0-14	5.175	6.18405				DCF	0±0	67.25 ± 0.354	87 ± 0.707	98.25 ± 10.253	0-98
		FTC	295	685	4.5	5-685	328.167	341.46		295	295	685	4.5	5-685	328.167	341.46				FTC	328.2	555.1	148	402	5-685	358.325	169.088				FTC	418.75 ± 1.061	3790.75 ± 170.766	1805.5 ± 53.033	1515.25 ± 20.86	419-3791
		EVZ	1155	856	726.5	727-1155	912.5	219.766		1155	1155	856	726.5	727-1155	912.5	219.766				EVZ	912.5	564.3	733.8	2205	727-1155	1103.9	747.707				EVZ	1845.75 ± 101.47	2210.25 ± 248.548	2022 ± 3.536	6055.25 ± 433.81	1846-6055
		BZA	81	52	96.5	52-97	76.5	22.5887		81	81	52	96.5	52-97	76.5	22.5887				BTA	76.5	38.4	59	70	52-97	60.975	16.6934				BTA	79.5 ± 9.899	8.75 ± 0.354	50.5 ± 1.414	104.75 ± 2.475	9-105
		ATZ	294	222	234	222-294	250	38.5746		294	294	222	234	222-294	250	38.5746				ATZ	250	147	246.6	264	222-294	226.9	53.7963				ATZ	195.75 ± 13.081	12.75 ± 0.354	48.75 ± 3.182	2863.75 ± 60.458	0-2864
		CAF	35	97	93.25	35-97	75.0833	34.7638		35	35	97	93.25	35-97	75.0833	34.7638				CAF	75.1	511.8	105.8	84	35-97	194.175	212.142				CAF	73.5 ± 6.364	1491.5 ± 29.698	1038 ± 1.414	273.5 ± 7.071	74-1492
		MET	10	7	3.25	3.3-10	6.75	3.38194		10	10	7	3.25	2023-03-10	6.75	3.38194				MET	6.8	16.3	8.8	2	2023-03-10	8.475	5.94608				MET	5 ± 0.707	82.25 ± 4.596	12.75 ± 0.354	51.5 ± 0	1982-05-01
		MTQ	124	60	63.25	60-124	82.4167	36.0489		124	124	60	63.25	60-124	82.4167	36.0489				MTQ	82.4	65.7	70.3	70	60-124	72.1	7.18099				MTQ	100.75 ± 3.182	5.25 ± 0.354	66 ± 4.95	111 ± 2.828	5-111
		BZE	10	10	13.5	10-13.5	11.1667	2.02073		10	10	10	13.5	2023-10-14	11.1667	2.02073				BZE	11.2	6.3	14.5	6	2023-10-14	9.5	4.09797				BZE	10.25 ± 0.354	13.5 ± 0	13.75 ± 1.061	2.25 ± 0.354	0-14
		MDMA	0	0	0	0	0	0		0	0	43	0	0-14	14.3333	24.8261				MDMA	0	0	0	0	0	0	0				MDMA	0±0	0	0	0	0
		COC	0	0	0	0	0	0		0	0	43	0	0-14	14.3333	24.8261				COC	0	0	0	0	0	0	0				COC	0±0	0	0	0	0
																					212.741	213.857	197.956	495.59		256.966
		River in AUTUMN
		ECs	March	April	May	Range	Mean	Std Dev		March	March	April	May	Range	Mean	Std Dev															ECs	Mamelodi R	Baviaans River	MWWTW	Raw water	Range	Mean	Std Dev
		ACT	65	72	14.25	14-72	50.4167	31.5162		65	65	72	14.25	14-72	50.4167	31.5162															ACT	0	187	0	0	0-32	46.75	93.5
		TMD	69	73	98.5	69-99	80.1667	16.0026		69	69	73	98.5	69-99	80.1667	16.0026															TMD	131	306	481	268	157-432	296.5	144.145
		COD	185	92	0	0-185	92.3333	92.5005		185	185	92	0	0-185	92.3333	92.5005															COD	0	0	0	0	0-14	0	0
		SMX	62	170	57.75	58-170	96.5833	63.6162		62	62	170	57.75	58-170	96.5833	63.6162															SMX	220	154	85	92	82-111	137.75	62.994
		TMP	28	55	75.25	28-75	52.75	23.7052		28	28	55	75.25	28-75	52.75	23.7052															TMP	149	219	104	40	27-53	128	75.3702
		VFX	4	5	9.25	2023-04-09	6.08333	2.78762		4	4	5	9.25	2023-04-09	6.08333	2.78762															VFX	23	14	149	27	13-50	53.25	64.0644
		CBZ	79	88.5	107	2.3 - 185.9	91.5	14.239		79	79	88.5	107	2.3 - 185.9	91.5	14.239															CMZ	64	108	238	132	115-139	135.5	73.9076
		CTZ	15	18	21.5	1932-04-01	18.1667	3.2532		15	15	18	21.5	1932-04-01	18.1667	3.2532															CTZ	14	36	195	55	25-45	75	81.7353
		NAP	27	37	29.75	1.1 - 1.9	31.25	5.16599		27	27	37	29.75	1.1 - 1.9	31.25	5.16599															NAP	68	91	85	21	22-24	66.25	31.7004
		1.7 DXN	325	682	768.25	10.0 - 2100.0	591.75	235.003		325	325	682	768.25	10.0 - 2100.0	591.75	235.003															1.7 DXN	663	717	218	249	36-175	461.75	264.783
		DCF	18	19	0	2.5 - 8.8	12.3333	10.6927		18	18	19	0	2.5 - 8.8	12.3333	10.6927															DCF	67	87	98	0	0-14	63	43.9166
		FTC	680	555	430.25	2.7 - 3.0	555.083	124.875		680	680	555	430.25	2.7 - 3.0	555.083	124.875															EMC	3791	1806	1515	419	5-685	1882.75	1405.36
		EVZ	517	575	600.75	2.4 - 4.6	564.25	42.8974		517	517	575	600.75	2.4 - 4.6	564.25	42.8974															EVZ	2210	2022	6055	1846	727-1155	3033.25	2019.98
		BZA	35	44	39.25	11.1 - 15.8	39.4167	4.50231		35	35	44	39.25	11.1 - 15.8	39.4167	4.50231															BZT	9	51	105	80	52-97	61.25	41.2341
		ATZ	172	129	140	0.0 - 1.1	147	22.3383		172	172	129	140	0.0 - 1.1	147	22.3383															ATZ	13	49	2864	196	222-294	780.5	1391.25
		CAF	361	406	768.25	33.9 - 3131.4	511.75	223.272		361	361	406	768.25	33.9 - 3131.4	511.75	223.272															CAF	1492	1038	274	74	35-97	719.5	661.649
		MET	22	14	13	2.3 - 185.9	16.3333	4.93288		22	22	14	13	2.3 - 185.9	16.3333	4.93288															MTP	82	13	52	5	35-98	38	35.805
		MTQ	75	60	62	1.1 - 1.9	65.6667	8.14453		75	75	60	62	1.1 - 1.9	65.6667	8.14453															MTQ	5	66	111	101	60-124	70.75	47.8914
		BZE	9	10	0	10.0 - 2100.0	6.33333	5.50757		9	9	10	0	10.0 - 2100.0	6.33333	5.50757															BZG	14	14	6	10	60-125	11	3.82971
		MDMA	0	0	0	0	0	0		0	0	0	0	0	0	0
		COC	0	0	0	0	0	0		0	0	0	0	0	0	0
		Σ Metals	2733	3086.5	3213.5	71.8 - 3369.3	3011	248.988		2733	2733	3086.5	3213.5	71.8 - 3369.3	3011	248.988															Σ Metals	9015	6978	12635	3615	1923-3007	8060.75	3775.86
																															Std Dev	993.113	606.351	1477.43	416.44	#DIV/0!	775.908	592.039
		River in WINTER																														2	3	1	4
		ECs	June	July	Aug	Range	Mean	Std Dev		June	June	July	Aug	Range	Mean	Std Dev
		ACT	0	0	14.25	0-14	4.75	8.22724		0	0	0	14.25	0-14	4.75	8.22724
		TMD	148.5	64	174.75	64-175	129.083	57.8718		148.5	148.5	64	174.75	64-175	129.083	57.8718
		COD	0	0	0	0	0	0		0	0	0	0	0	0	0
		SMX	115	0	169.25	0-169	94.75	86.423		115	115	0	169.25	0-169	94.75	86.423
		TMP	84	32	87.5	32-88	67.8333	31.0819		84	84	32	87.5	32-88	67.8333	31.0819
		VFX	16	4	22	2023-04-22	14	9.16515		16	16	4	22	2023-04-22	14	9.16515
		CBZ	143	99	141.25	99-143	127.75	24.9136		143	143	99	141.25	99-143	127.75	24.9136
		CTZ	29	5	35	1935-05-01	23	15.8745		29	29	5	35	1935-05-01	23	15.8745
		NAP	21	0	25	0-25	15.3333	13.4288		21	21	0	25	0-25	15.3333	13.4288
		1.7 DXN	476	626	619.75	476-626	573.917	84.8559		476	476	626	619.75	476-626	573.917	84.8559
		DCF	0	0	0	0	0	0		0	0	0	0	0	0	0
		FTC	444	0	0	0-444	148	256.344		444	444	0	0	0-444	148	256.344
		EVZ	1026	616	559.25	559-1026	733.75	254.682		1026	1026	616	559.25	559-1026	733.75	254.682
		BTA	58	60	59	58-60	59	1		58	58	60	59	58-60	59	1
		ATZ	224	226	289.75	224-290	246.583	37.3968		224	224	226	289.75	224-290	246.583	37.3968
		CAF	85	70	162.5	70-193	105.833	49.6446		85	85	70	162.5	70-193	105.833	49.6446
		MET	13	3	10.5	2023-03-13	8.83333	5.20416		13	13	3	10.5	2023-03-13	8.83333	5.20416
		MTQ	71	71	68.75	69-71	70.25	1.29904		71	71	71	68.75	69-71	70.25	1.29904
		BZE	17	13	13.5	13-17	14.5	2.17945		17	17	13	13.5	13-17	14.5	2.17945
		MDMA	0	0	0	0	0	0		0	0	0	0	0	0	0
		COC	0	0	0	0	0	0		0	0	0	0	0	0	0
		Σ Metals	2970.5	1889	2452	1889-2970	2437.17	540.903		2970.5	2970.5	1889	2452	1889-2970	2437.17	540.903
		River in Spring
		ECs	Sep	Oct	Nov	Range	Mean	Std Dev		Summer	Autumn	Winter	Spring	Range	Mean	Std Dev
		ACT	0	0	0	0	0	0		16	50	5	0	0	17.75	22.5148
		TMD	234	252	268.25	234-268	251.417	17.1324		297	80	129	251	234-268	189.25	101.635
		COD	0	0	0	0	0	0		14	92	0	0	0	26.5	44.1626
		SMX	191	147	91.75	92-191	143.25	49.7312		97	97	95	143	92-191	108	23.3524
		TMP	121	80	40.25	40-121	80.4167	40.3766		36	53	68	80	40-121	59.25	19.0329
		VFX	50	32	26.5	27-50	36.1667	12.2916		30	6	14	36	27-50	21.5	13.8924
		CBZ	155	142	131.5	132-155	142.833	11.7721		129	92	128	143	132-155	123	21.7715
		CTZ	70	58	55.25	55-70	61.0833	7.84352		33	18	23	61	55-70	33.75	19.2072
		NAP	48	30	20.5	21-48	32.8333	13.9672		23	31	15	33	21-48	25.5	8.22598
		1.7 DXN	503	302	248.75	249-503	351.25	134.089		96	592	574	351	249-503	403.25	232.318
		DCF	0	0	0	0	0	0		8	12	0	0	0	5	6
		FTC	532	256	418.75	256-532	402.25	138.738		328	555	148	402	256-532	358.25	169.061
		EVZ	2940	1830	1845.75	1830-2940	2205.25	636.361		913	564	734	2205	1830-2940	1104	747.704
		BTA	78	52	79.5	52-80	69.8333	15.4623		77	39	59	70	52-80	61.25	16.5806
		ATZ	321	276	195.75	196-321	264.25	63.4463		250	147	247	264	196-321	227	53.8455
		CAF	130	48	73.5	48-130	83.8333	41.9653		75	512	106	84	48-130	194.25	212.233
		MET	0	2	5	0-5	2.33333	2.51661		7	16	9	2	0-5	8.5	5.8023
		MTQ	59	51	100.75	51-101	70.25	26.7149		82	66	70	70	51-101	72	6.9282
		BZE	0	9	10.25	0-10	6.41667	5.59203		11	6	15	6	0-10	9.5	4.3589
		MDMA	0	0	0	0	0	0		0	0	0	0	0	0	0
		COC	0	0	0	0	0	0		0	0	0	0	0	0	0
		Σ Metals	5432	3567	3612	3567-5432	4203.67	1064.01		3522	3011	2437	4204	3567-5432	3293.5	751.581

## Sheet: Seasonal Variations
			Seasons	TMD	SMX	CBZ	1,7 DXN	FTC	EVZ	ATZ	CAF	MTQ	ACT	COD	TMP	VFX	CTZ	NAP	DCF	BZT	MTP	BZG										TMP	VFX	CTZ	NAP	DCF	BTA	MET	BZE
			Summer	298	97	130	96	328	913	250	75	82	16	14	36	30	32	23	9	77	7	11										36	30	32	23	9	77	7	11
			Autumn	80	97	92	592	555	564	147	287	65	50	92	52	6	18	31	13	39	16	7										52	6	18	31	13	39	16	7
			Winter	129	95	128	574	244	809	247	106	70	5	0	68	14	23	15	0	60	9	14										68	14	23	15	0	60	9	14
			Spring	251	143	143	351	402	2205	264	84	70	0	0	80	36	61	33	4	70	2	6										80	36	61	33	4	70	2	6
			Σ ECs	758	432	493	1613	1529	4491	908	552	287	71	106	236	86	134	102	26	246	34	38										236	86	134	102	26	246	34	38

## Sheet: Catchment points
Seasons	TMD	SMX	CBZ	1,7 DXN	FTC	EVZ	ATZ	CAF	MTQ	ACT	COD	TMP	VFX	CTZ	NAP	DCF	BTA	MET	BZE
Mamelodi river	130	220	64	663	3791	2210	0	1492	5	3228	0	149	0	14	68	67	9	82	13
Baviaanspoort river	306	154	108	717	1806	2022	49	1038	66	187	0	219	14	36	91	87	51	13	14
MWWTW	481	85	238	218	1515	6055	2864	274	111	0	0	104	149	195	85	98	105	52	0
Σ ECs	917	459	410	1598	7112	10287	2913	2804	182	3415	0	472	163	245	244	252	165	147	27
